# Supplementary material for: Effects of Sodium Selenite Injection on Serum Metabolic Profiles in Women Diagnosed with Breast Cancer-Related Lymphedema—Secondary Analysis of a Randomized Placebo-Controlled Trial Using Global Metabolomics
Source: Nutrients. 2021 Sep 18;13(9):3253. doi: 10.3390/nu13093253 (PMC8470409; doi:10.3390/nu13093253)
Supplement: Supplementary file 1 [file nutrients-13-03253-s001.zip]

Archive with 1 entries (1 files):
- nutrients-1337185-supplementary.pdf
